# Supplementary material for: Increasing the Grain Yield and Grain Protein Content of Common Wheat (Triticum aestivum) by Introducing Missense Mutations in the Q Gene
Source: Int J Mol Sci. 2022 Sep 15;23(18):10772. doi: 10.3390/ijms231810772 (PMC9505668; doi:10.3390/ijms231810772)
Supplement: Supplementary file 1 [file ijms-23-10772-s001.zip]

Archive with 1 entries (1 files):
- ijms-1912404-supplementary.pdf
